# Supplementary material for: Regulation of nursing professionals in Cambodia and Vietnam: a review of the evolution and key influences
Source: Hum Resour Health. 2019 Jul 3;17:48. doi: 10.1186/s12960-019-0388-y (PMC6610848; doi:10.1186/s12960-019-0388-y)
Supplement: Supplementary file 1 — Chronologies of nursing regulatory development in Cambodia. (XLSX 15 kb) [file 12960_2019_388_MOESM1_ESM.xlsx]

## Sheet: Sup.1_Cambodia
Supplement 1 Chronologies of nursing regulatory development between in Cambodia
year	Policy and Review	Regulatory framework			Educational program
		Education （accreditation, competency and standard curriculum)	License and registration	Professional practice (Scope of practice, ethics)	Program tittle (Enrolement criteria + duration)
Before 2000	1995 Health Coverage Plan 1996-2005 The First Health Workforce Development Plan	Prakas on Curriculum for 3-year Nurses from Academic Year 1995-96 onward(1996)			Primary nurse (9yrs+9M: 83-89),(9yrs+2yrs: 89-96) Secondary nurse (12+3 yrs: 80-93)
					Registered nurse (12+3yrs:94-2007)
2000				Law on Management of Private Medical, Paramedical, and Medical Aid Profession (2000) which defines procedures and conditions of functioning for proviate medical services.
2002		Sub-decree on Management of Regional Health Training Center (RTC) which defines organization and functioning of RTC
2003	2003-2007 The First Health Strategic Plan (HSP)	Royal decree on Accreditation of Higher Education which stipulates judicial mechanisms by Accreditation Committee of Cambodia (ACC). Prakas on organization and functioning of Regional Health Training Center Prakas on implementation of Primary Nurse curriculum		Prakas on The Roles and Responsibilities of Nurses which defines task based nursing activities.
2005		Sub Decree on the Establishment of National Training Committee which establsih and defines responsibilities of committee. Prakas on Equivalent of Certificates			Diploma of Primary nurse (12+1yr :2005-present)
2006	2006-2015 The Second Health Workforce Development Plan
2007		Sub-Decree 21 on Health Education which stipulates national entrance and exist exams, and conditions and criterion for accreditation of heatlh education in public and private sector. Joint Prakas on implementing National Curriculum of Associate Degree in Nursing stipulates total credits and competency assessment to obtain certificate of ADN.	Royal Decree on Establishment of Cambodian Council of Nurses which difines mission, functions, organizational structure of CCN.		Associate Degree of Nurse (12+3yrs: 2007-present)
2008	2008-2015 The Second Health Strategic Plan (HSP2)	Joint Prakas on implementing National Curriculum of Bachelor Degree in Nursing			Bachlor Nurse (12+4 yrs)(2008-present)
2009	Mid-term Review on HWDP	Sub Decree on amendment of Sub decree No. 21 on Health Education stipulated detailed conditions for national entrance and exit examinataion.
2011					Bachelor NS (Bridging program) (in-country :2011-present, out-country:2011-2015)
2012		Joint Prakas on Recruitment or Entrance Examination and Exit Examination for Associated Degree at Health Training Institutions stipulates mechanisms which supervised by both Ministry of Education, Youth and Sport and Ministry of Health. Prakas on Core Competency Framework for New BSN Graduates which defines knowledge, skills and behavior related to sicentific foundations for nursing practice, pro…		Manual of National Nursing and Midwifery Protocols which defines 28 procedures. Manual of Nursing Process defines each steps of nursing process.
2013			National Exit Exam (Bachelor degree in Nursing) started.
2014				Sub Decree on Code of Ethics for Nurses which defines the provisions such as responsibilities of nurses, relationship between nurse and client, relationship with other health professional.
2015				Guidelines for the Standard of Nursing Care defines standard of care and competency for each categories of nurses (BSN, AND and primary nureses).	Bridging program (primary nurse to Associate degree in Nursing)
2016	2016-2020 The Third Health Workforce Development Plan 2016-2020 The Third Health Strategic Plan (HSP3)		Law on Regulation Health Practitioners which determines rules and procedures for regulating health practitioners and the practice of their profession. National Exit Exam (Associate degree of Nursing) started.
2017		Amendament of Sub Decree 21
Royal Kram (Law): It is adopted by the National Assembly, and signed by King and prime minister of Royal Cambodia.
Royal Decree: It is signed by the King of Royal Cambodia.
Sub Decree: It is signed by the prime minister of Royal Government of Cambodia.
Prakas (Ministerial ordinance): It is signed by the Minister.
Regional Training Health Center(RTC): There are four RTCs which provides professional training in nursing, midwifery and paramedical of primary and secondary level.
Higher Education: It means bachelor, master and PhD degree.
Council: Royal Decree on Establishment of Medical Council was developed in 2010. And dental council in 2005, midwifery council in 2006, nursing council in 2007 and pharmacist council in 2010 was followed.
National Exit Exam: It started for bachelor nursing, pharmacist and dentist in 2013, medicine and bachelor midwife in 2014, all associate degree of co-medicals in 2016.
Code of ethics: Code of ethics for physicians was developed in 2003, for midwife in 2013, for nurse and pharmacist in 2014.
