# Supplementary material for: Regulation of nursing professionals in Cambodia and Vietnam: a review of the evolution and key influences
Source: Hum Resour Health. 2019 Jul 3;17:48. doi: 10.1186/s12960-019-0388-y (PMC6610848; doi:10.1186/s12960-019-0388-y)
Supplement: Supplementary file 2 — Chronologies of nursing regulatory development in Vietnam. (XLSX 12 kb) [file 12960_2019_388_MOESM2_ESM.xlsx]

## Sheet: Sup. 2_Vietnam
Supplement 2 Chronologies of nursing regulatory development between in Vietnam
year	Regulatory framework			Educational program
	Education （accreditation, competency and standard curriculum)	License and registration	Professional practice (Scope of practice, ethics)	Program tittle (Enrolement criteria + duration)
1956				3 years course (only 1 schoolin Saigon
1968				6-12 months course (due to lack of nurses)
1968				Secondary level course started at nationl hospital (2.5 years course)
1981				Duration of secondary levelchanged from 2.5 years to 2 years
1985				Trial bridge course started
1996				Bachelor course (4 years) started
1998				Duration of secondary levelchanged from 2.5 years to 2 years
Before 2000
2005	Law ( 38/2005/QH) :Law on Education (2005)		Decision (41/2005/QD) The scopes of practice and salary scale for nurses in state health sector
2006	Decree (75/2006/NĐ-CP) : Detailed regulations and guidelines for Law on Education
2007				Master course started
2008		Circular (07/2008/TT-BYT) Guideline on continuing training activities for medical staff
2009	Law (44/2009/QH12) Amending and Supplementing a Number of Articles of the Education Law	Law on Examination and Treatment (2009)
2010	Circular (11/2010 TT-BGDĐT) Framework program for higher education (secondary school and college) in healthcare by Ministry of Education and Training
2011		Circular (41/2011/TT-BYT) Guiding The Grant Of Practice Certificates To Medical Examination And Treatment Practitioners And Operation Licenses To Medical Examination And Treatment Establishments
2012	Decision (1352/QĐ-BYT) Basic Competency Standards for Vietnamese Nurses
	Circular (01/2012/TT-BGDĐT) Framework program for higher education (university) in healthcare by Ministry of Education and Training			Specialist course started
2013		Circular (22/2013/TT-BYT) Guidance on continuous Medical Education for Healthcare workers Circular (35/2013/TT-BYT) Revocation of practising certificates operating licenses of medical practitioners and medical facilities
2015	Law (74/2014/QH) Law on Vocational Education(2014)		Circular (26/2015/TTLT-BYT-BNV ) Regulating code, standards for occupational title of nurse, midwife and medical technician
2016		Decree (109/2016/NĐ-CP) Issuance of Practice Certificates to healthcare Practitioners and Operation Licenses to Healthcare Facilities
2017	Circular (03/2017/TT-BLĐTBXH) Regulations on construction, evaluation and issuance program; organization, compilation, selection, appraisal and training curricula of secondary level and college level
	Circular (09/2017/TT-BLĐTBXH) Regulations implementing the training program of secondary level and college level annual statutes or by the method of accumulating modules or credits; Regulations on examination, examination and recognition of graduation
Law: It is adopted by the National Assembly, and signed by chairman of the national assembly.
Decree: It is signed by the prime minister
Decision: It is signed by the Prime Minister or Minister.
Circular: It is signed by the Minister.
Higher Education: It means bachelor, master and PhD degree.
Vietnam Nursing Assosiation: Vietam Nursing Association was established in 1990. The present chapter was adopted by Decree No.627/QĐ/BNV in 2008
Code of ethics: Code of ethics for nurses was developed in 2012
